# Supplementary material for: Chemical programming of kinase inhibitors in a modular chemputer-based system
Source: Commun Biol. 2026 Mar 27;9:874. doi: 10.1038/s42003-026-09873-8 (PMC13315788; doi:10.1038/s42003-026-09873-8)
Supplement: Supplementary file 4 — Supplementary Data 1 [file 42003_2026_9873_MOESM4_ESM.xlsx]

## Sheet: Summary
Data:	Summary Sheet, Activity %
	Catalogue Number	AP2-83 / 1 @ 10 µM	AP4-43 / 1 @ 10 µM
AAK1(h)	16-043KP	98	105
Abl(h)	14-529KP	107	109
ACK1(h)	14-756KP	102	105
ACTR2(h)	16-009KP	86	85
ALK(h)	14-555KP	102	99
ALK1(h)	14-954KP	124	109
ALK2(h)	14-937KP	108	107
ALK4(h)	14-614KP	92	93
ALK6(h)	14-941KP	103	104
Arg(h)	14-521KP	124	138
AMPKα1(h)	14-840KP	113	120
AMPKα2(h)	14-902KP	102	104
A-Raf(h)	14-956KP	90	96
ARK5(h)	14-661KP	98	100
ASK1(h)	14-606KP	102	106
Aurora-A(h)	14-511KP	96	99
Aurora-B(h)	14-835KP	108	115
Aurora-C(h)	14-911KP	92	101
Axl(h)	14-512KP	96	91
BIKe(h)	16-044KP	83	98
Blk(h)	14-517KP	96	95
BMPR2(h)	16-001KP	110	108
Bmx(h)	14-499KP	100	106
BRK(h)	14-613KP	99	92
BrSK1(h)	14-675KP	92	82
BrSK2(h)	14-655KP	101	104
BTK(h)	14-552KP	109	116
B-Raf(h)	14-530KP	92	111
B-Raf(V599E)(h)	14-557KP	109	106
CaMKI(h)	14-663KP	105	102
CaMKIβ(h)	15-001KP	110	116
CaMKIγ(h)	14-967KP	118	115
CaMKIIα(h)	14-962KP	88	86
CaMKIIβ(h)	14-718KP	91	97
CaMKIIγ(h)	14-719KP	93	93
CaMKIδ(h)	14-731KP	118	108
CaMKIIδ(h)	14-723KP	96	102
CaMKIV(h)	14-547KP	91	110
CaMKK1(h)	15-022KP	105	108
CaMKK2(h)	14-931KP	99	93
Cdc7/cyclinB1(h)	16-025KP	95	91
CDK1/cyclinB(h)	14-450KP	102	90
CDK2/cyclinA(h)	14-448KP	113	114
CDK2/cyclinE(h)	14-475KP	94	100
CDK3/cyclinE(h)	14-487KP	94	92
CDK4/cyclinD3(h)	14-957KP	103	104
CDK5/p25(h)	14-516KP	95	96
CDK5/p35(h)	14-477KP	100	102
CDK6/cyclinD3(h)	14-519KP	95	92
CDK7/cyclinH/MAT1(h)	14-476KP	95	95
CDK9/cyclin T1(h)	14-685KP	120	125
CDK14/cyclinY(h)	15-034KP	97	106
CDK16/cyclinY(h)	16-041KP	104	136
CDK17/cyclinY(h)	16-042KP	105	112
CDK18/cyclinY(h)	15-031KP	103	121
CDKL1(h)	16-002KP	97	103
CDKL2(h)	16-034KP	105	113
CDKL3(h)	16-027KP	55	81
CDKL4(h)	16-031KP	71	81
ChaK1(h)	14-961KP	113	123
CHK1(h)	14-346KP	115	117
CK1ε(h)	16-045KP	73	87
CK1γ1(h)	14-711KP	106	78
CK1γ2(h)	14-712KP	93	48
CK1γ3(h)	14-713KP	103	84
CK1δ(h)	14-520KP	59	87
CK2(h)	14-197KP	83	85
CK2α1(h)	14-445KP	94	106
CK2α2(h)	14-689KP	104	107
CLIK1(h)	15-026KP	101	112
CLK1(h)	14-920KP	41	26
CLK2(h)	14-774KP	77	74
CLK3(h)	14-724KP	84	96
CLK4(h)	14-917KP	30	30
cKit(h)	14-559KP	105	97
COT(h)	71-001KP	99	102
CRIK(h)	16-040KP	92	81
c-RAF(h)	14-352KP	109	102
cSRC(h)	14-326KP	100	106
DAPK1(h)	14-692KP	103	98
DAPK2(h)	14-657KP	104	113
DCAMKL1(h)	14-986KP	94	100
DCAMKL2(h)	14-716KP	109	129
DCAMKL3(h)	14-943KP	115	110
DDR1(h)	14-942KP	98	20
DDR2(h)	14-579KP	103	95
DMPK(h)	14-649KP	92	92
DRAK1(h)	14-668KP	132	94
DRAK2(h)	16-003KP	109	109
DYRK1A(h)	14-951KP	87	82
DYRK1B(h)	14-944KP	88	100
DYRK2(h)	14-669KP	93	103
eEF-2K(h)	14-654KP	114	118
EGFR(h)	14-531KP	111	44
EphA1(h)	14-653KP	104	104
EphA2(h)	14-560KP	113	108
EphA3(h)	14-644KP	110	122
EphA4(h)	14-574KP	100	95
EphA5(h)	14-639KP	106	99
EphA7(h)	14-672KP	99	108
EphA8(h)	14-673KP	106	100
EphB2(h)	14-553KP	91	76
EphB1(h)	14-674KP	99	95
EphB3(h)	14-561KP	103	109
EphB4(h)	14-554KP	89	93
ErbB2(h)	14-939KP	98	89
ErbB4(h)	14-569KP	108	109
FAK(h)	14-720KP	94	102
Fer(h)	14-605KP	87	103
Fes(h)	14-473KP	118	145
FGFR1(h)	14-582KP	101	109
FGFR2(h)	14-617KP	98	110
FGFR3(h)	14-464KP	112	112
FGFR4(h)	14-583KP	108	111
Fgr(h)	14-568KP	106	121
Flt1(h)	14-923KP	94	122
Flt3(h)	14-500KP	108	97
Flt4(h)	14-681KP	93	118
Fms(h)	14-551KP	107	117
Fyn(h)	14-441KP	109	103
GCK(h)	14-743KP	86	64
GCN2(h)	14-934KP	95	100
GRK1(h)	14-935KP	102	108
GRK2(h)	14-965KP	100	105
GRK3(h)	15-028KP	98	99
GRK4(h)	16-057KP	113	109
GRK5(h)	14-714KP	104	103
GRK6(h)	14-715KP	99	105
GRK7(h)	14-752KP	97	109
Haspin(h)	14-744KP	77	76
Hck(h)	14-577KP	98	105
HIPK1(h)	14-679KP	107	107
HIPK2(h)	14-623KP	100	96
HIPK3(h)	14-680KP	104	101
HIPK4(h)	15-003KP	102	117
HPK1(h)	14-968KP	104	110
HRI(h)	16-013KP	98	114
ICK(h)	15-023KP	109	129
IGF-1R(h)	14-465KP	104	106
IKKα(h)	14-461KP	121	106
IKKβ(h)	14-485KP	104	120
IKKε(h)	14-926KP	106	102
IR(h)	14-466KP	91	85
IRE1(h)	14-930KP	92	90
IRR(h)	14-645KP	118	126
IRAK1(h)	14-684KP	107	102
Itk(h)	14-660KP	94	90
JAK1(h)	14-918KP	98	98
JAK2(h)	14-640KP	111	108
JAK3(h)	14-629KP	95	97
JNK1α1(h)	14-327KP	110	110
JNK2α2(h)	14-329KP	99	98
JNK3(h)	14-501KP	102	83
KDR(h)	14-630KP	97	96
Lck(h)	14-442KP	120	116
LIMK1(h)	14-656KP	92	105
LIMK2(h)	16-032KP	98	103
LKB1(h)	14-596KP	99	108
LOK(h)	14-686KP	114	108
Lyn(h)	14-510KP	104	96
LTK(h)	14-958KP	99	102
MAK(h)	16-010KP	95	100
MAPK2(h)	14-550KP	108	100
MAP4K3(h)	15-030KP	100	109
MAP4K4(h)	15-012KP	106	102
MAP4K5(h)	15-004KP	101	111
MAPKAP-K2(h)	14-337KP	110	108
MAPKAP-K3(h)	14-585KP	101	105
MATK(h)	16-056KP	117	80
MEK2(h)	14-528KP	111	119
MARK1(h)	14-651KP	89	92
MARK3(h)	15-032KP	95	87
MARK4(h)	15-009KP	99	100
MEKK2(h)	14-963KP	107	105
MEKK3(h)	16-015KP	103	96
MELK(h)	14-909KP	77	83
Mer(h)	14-728KP	101	85
Met(h)	14-526KP	120	130
MINK(h)	14-615KP	102	106
MKK3(h)	16-037KP	104	84
MKK6(h)	14-303KP	93	96
MLCK(h)	14-638KP	91	86
MLK1(h)	14-690KP	107	91
MLK2(h)	14-964KP	98	100
MLK3(h)	16-039KP	96	83
MLK4(h)	16-051KP	87	92
Mnk1(h)	71-002KP	96	76
Mnk2(h)	14-664KP	83	72
MOK(h)	14-960KP	95	96
MRCKα(h)	14-691KP	97	110
MRCKβ(h)	14-643KP	113	111
MRCKγ(h)	16-046KP	103	102
MSK1(h)	14-438KP	99	101
MSK2(h)	14-616KP	101	100
MSSK1(h)	14-665KP	111	103
MST1(h)	14-624KP	103	103
MST2(h)	14-524KP	85	109
MST3(h)	14-695KP	92	97
MST4(h)	14-928KP	100	105
mTOR(h)	14-769KP	97	100
mTOR/FKBP12(h)	14-769FKKP	92	90
MuSK(h)	14-634KP	99	111
MYLK2(h)	14-966KP	75	82
MYO3B(h)	15-008KP	84	95
NDR1(h)	14-989KP	110	128
NDR2(h)	16-028KP	108	114
NEK1(h)	15-020KP	101	86
NEK3(h)	14-694KP	106	107
NEK4(h)	15-033KP	87	35
NEK5(h)	15-037KP	93	96
NEK6(h)	14-578KP	112	124
NEK7(h)	14-565KP	98	122
NEK9(h)	14-936KP	94	71
NIM1(h)	14-945KP	111	124
NEK11(h)	14-700KP	99	104
NLK(h)	14-676KP	108	92
NUAK2(h)	15-005KP	92	102
OSR1(h)	16-048KP	87	94
p70S6K(h)	14-486KP	71	95
p70S6Kβ(h)	71-003KP	135	116
PAK1(h)	14-927KP	105	111
PAK2(h)	14-481KP	102	107
PAK4(h)	14-584KP	98	95
PAK3(h)	14-683KP	97	94
PAK5(h)	14-699KP	98	109
PAK6(h)	14-633KP	95	95
PAR-1Bα(h)	14-544KP	102	110
PASK(h)	14-701KP	102	76
PEK(h)	14-916KP	101	104
PDGFRα(h)	14-467KP	102	108
PDGFRβ(h)	14-463KP	98	98
PDHK2(h)	16-038KP	120	120
PDHK4(h)	15-024KP	108	111
PDK1(h)	14-452KP	110	103
PhKγ1(h)	16-018KP	107	116
PhKγ2(h)	14-698KP	110	121
Pim-1(h)	14-573KP	88	68
Pim-2(h)	14-607KP	107	119
Pim-3(h)	14-738KP	109	104
PKA(h)	14-440KP	93	104
PKAcβ(h)	15-007KP	105	119
PKBα(h)	14-276KP	102	99
PKBβ(h)	14-339KP	106	116
PKBγ(h)	14-502KP	97	108
PKCβI(h)	14-503KP	94	104
PKCβII(h)	14-496KP	102	100
PKCγ(h)	14-483KP	92	113
PKCδ(h)	14-504KP	102	115
PKCε(h)	14-518KP	104	100
PKCη(h)	14-497KP	105	106
PKCι(h)	14-505KP	110	111
PKCμ(h)	14-508KP	103	105
PKCθ(h)	14-444KP	116	108
PKCζ(h)	14-525KP	105	111
PKD2(h)	14-506KP	97	103
PKD3(h)	15-013KP	103	95
PKG1α(h)	14-688KP	96	95
PKG1β(h)	14-650KP	108	113
PKR(h)	14-955KP	91	76
Plk1(h)	14-777KP	105	110
Plk3(h)	14-572KP	106	106
Plk4(h)	16-026KP	99	99
PRAK(h)	14-334KP	85	54
PRKG2(h)	15-006KP	89	117
PRK1(h)	15-029KP	105	106
PRK2(h)	14-549KP	99	110
PrKX(h)	14-677KP	92	99
PRP4(h)	16-005KP	95	97
PTK5(h)	14-693KP	111	99
Pyk2(h)	14-567KP	99	107
Ret(h)	14-570KP	100	89
RIPK1(h)	16-022KP	128	108
RIPK2(h)	14-612KP	104	50
ROCK-I(h)	14-601KP	101	104
ROCK-II(h)	14-451KP	83	98
Ron(h)	14-581KP	107	116
Ros(h)	14-527KP	109	106
Rse(h)	14-535KP	98	110
Rsk1(h)	14-509KP	124	133
Rsk2(h)	14-480KP	99	113
Rsk3(h)	14-462KP	96	97
Rsk4(h)	14-702KP	132	117
SAPK2a(h)	14-251KP	99	109
SAPK2b(h)	14-253KP	103	98
SAPK3(h)	14-246KP	109	110
SAPK4(h)	14-249KP	102	107
SBK1(h)	16-029KP	111	122
SGK(h)	14-331KP	101	100
SGK2(h)	14-635KP	98	116
SGK3(h)	14-647KP	98	113
SIK(h)	14-652KP	130	147
SIK2(h)	15-010KP	107	110
SLK(h)	15-027KP	105	105
Snk(h)	14-637KP	101	105
SNRK(h)	14-932KP	106	140
Src(1-530)(h)	14-746KP	107	95
SRMS(h)	16-036KP	103	108
SRPK1(h)	14-564KP	102	86
SRPK2(h)	14-666KP	92	47
STK16(h)	16-035KP	90	73
STK25(h)	14-929KP	87	98
STK32A(h)	16-011KP	113	109
STK32B(h)	16-021KP	106	100
STK32C(h)	16-012KP	98	101
STK39(h)	16-049KP	82	108
Syk(h)	14-314KP	114	102
TAF1L(h)	16-024KP	71	77
TAK1(h)	14-600KP	103	99
TAO1(h)	14-749KP	102	101
TAO2(h)	14-736KP	99	107
TAO3(h)	14-745KP	94	88
TBK1(h)	14-628KP	81	116
Tec(h) activated	14-801KP	99	94
TGFBR1(h)	14-912KP	102	98
TGFBR2(h)	16-014KP	94	91
Tie2 (h)	14-540KP	112	130
TLK1(h)	14-938KP	99	103
TLK2(h)	14-739KP	98	103
TNIK(h)	15-016KP	95	116
TRB2(h)	16-016KP	60	71
TrkA(h)	14-571KP	103	91
TrkB(h)	14-507KP	98	111
TrkC(h)	14-922KP	90	89
TSSK1(h)	14-670KP	99	106
TSSK2(h)	14-632KP	110	98
TSSK3(h)	15-021KP	126	102
TSSK4(h)	15-017KP	114	120
TTBK1(h)	15-018KP	105	108
TTBK2(h)	15-019KP	111	105
TTK(h)	15-014KP	95	93
Txk(h)	14-761KP	104	101
TYK2(h)	14-924KP	107	117
ULK1(h)	14-959KP	95	103
ULK2(h)	14-772KP	108	116
ULK3(h)	14-755KP	95	102
VRK2(h)	14-732KP	102	91
Wee1(h)	14-925KP	94	102
Wee1B(h)	16-006KP	110	105
WNK1(h)	16-007KP	99	101
WNK2(h)	14-678KP	93	98
WNK3(h)	14-658KP	105	100
WNK4(h)	16-047KP	100	100
Yes(h)	14-478KP	106	101
ZAK(h)	15-015KP	101	105
ZAP-70(h)	14-404KP	112	110
ZIPK(h)	14-608KP	122	137
ATR/ATRIP(h)	14-953KP	101	118
DNA-PK(h)	14-950KP	93	96
PI3 Kinase (p110b/p85a)(h)	14-603KP	95	87
PI3 Kinase (p120g)(h)	14-558KP	30	50
PI3 Kinase (p110d/p85a)(h)	14-604KP	71	62
PI3 Kinase (p110a/p85a)(h)	14-602KP	96	75
PI3 Kinase (p110a/p65a)(h)	14-790KP	76	44
PI3KC2a(h)	14-906KP	109	107
PI3KC2g(h)	14-910KP	94	92
PIP4K2a(h)	14-901KP	114	107
PIP5K1a(h)	14-844KP	102	105
PIP5K1g(h)	14-845KP	104	108
	Catalogue Number	AP2-83 / 1 @ 10 µM	AP4-43 / 1 @ 10 µM	AP4-42 / 1 @ 10 µM
CHK2(h)	14-347KP	101	95	107
CK1α(h)	16-050KP	81	64	104
CSK(h)	14-458KP	123	112	105
DYRK3(h)	15-002KP	83	82	107
GAK(h)	16-055KP	97	74	110
GSK3α(h)	14-492KP	103	88	100
GSK3β(h)	14-306KP	94	93	95
IRAK4(h)	14-599KP	115	112	127
LATS1(h)	14-988KP	90	102	95
LATS2(h)	14-987KP	77	101	93
LRRK2(h)	14-919KP	92	98	99
MAPK1(h)	14-439KP	94	72	99
MEK1(h)	14-429KP	97	91	93
NEK2(h)	14-545KP	97	99	104
PKCα(h)	14-484KP	100	99	104
SIK3(h)	15-011KP	83	90	94
STK33(h)	14-671KP	103	94	103
VRK1(h)	16-033KP	91	95	99
ATM(h)	14-933KP	71	73	90

## Sheet: Summary_reorder for AP4-43
Kinase	Catalogue Number	AP2-83 / 1 @ 10 µM	AP4-43 / 1 @ 10 µM	Fly orthologue
DDR1(h)	14-942KP	98	20	Ddr
CLK1(h)	14-920KP	41	26	Doa
CLK4(h)	14-917KP	30	30	Dyrk3
NEK4(h)	15-033KP	87	35	Niki, Nek2
EGFR(h)	14-531KP	111	44	Egfr
PI3 Kinase (p110a/p65a)(h)	14-790KP	76	44	Pi3k92E, Pi3k68D
SRPK2(h)	14-666KP	92	47	Srpk
CK1γ2(h)	14-712KP	93	48	CK1 alpha
RIPK2(h)	14-612KP	104	50
PI3 Kinase (p120g)(h)	14-558KP	30	50
PRAK(h)	14-334KP	85	54
PI3 Kinase (p110d/p85a)(h)	14-604KP	71	62
GCK(h)	14-743KP	86	64
CK1α(h)	16-050KP	81	64
Pim-1(h)	14-573KP	88	68
NEK9(h)	14-936KP	94	71
TRB2(h)	16-016KP	60	71
Mnk2(h)	14-664KP	83	72
MAPK1(h)	14-439KP	94	72
STK16(h)	16-035KP	90	73
ATM(h)	14-933KP	71	73
CLK2(h)	14-774KP	77	74
GAK(h)	16-055KP	97	74
PI3 Kinase (p110a/p85a)(h)	14-602KP	96	75
EphB2(h)	14-553KP	91	76
Haspin(h)	14-744KP	77	76
Mnk1(h)	71-002KP	96	76
PASK(h)	14-701KP	102	76
PKR(h)	14-955KP	91	76
TAF1L(h)	16-024KP	71	77
CK1γ1(h)	14-711KP	106	78
MATK(h)	16-056KP	117	80
CDKL3(h)	16-027KP	55	81
CDKL4(h)	16-031KP	71	81
CRIK(h)	16-040KP	92	81
BrSK1(h)	14-675KP	92	82
DYRK1A(h)	14-951KP	87	82
MYLK2(h)	14-966KP	75	82
DYRK3(h)	15-002KP	83	82
JNK3(h)	14-501KP	102	83
MELK(h)	14-909KP	77	83
MLK3(h)	16-039KP	96	83
CK1γ3(h)	14-713KP	103	84
MKK3(h)	16-037KP	104	84
ACTR2(h)	16-009KP	86	85
CK2(h)	14-197KP	83	85
IR(h)	14-466KP	91	85
Mer(h)	14-728KP	101	85
CaMKIIα(h)	14-962KP	88	86
MLCK(h)	14-638KP	91	86
NEK1(h)	15-020KP	101	86
SRPK1(h)	14-564KP	102	86
CK1ε(h)	16-045KP	73	87
CK1δ(h)	14-520KP	59	87
MARK3(h)	15-032KP	95	87
PI3 Kinase (p110b/p85a)(h)	14-603KP	95	87
TAO3(h)	14-745KP	94	88
GSK3α(h)	14-492KP	103	88
ErbB2(h)	14-939KP	98	89
Ret(h)	14-570KP	100	89
TrkC(h)	14-922KP	90	89
CDK1/cyclinB(h)	14-450KP	102	90
IRE1(h)	14-930KP	92	90
Itk(h)	14-660KP	94	90
mTOR/FKBP12(h)	14-769FKKP	92	90
SIK3(h)	15-011KP	83	90
Axl(h)	14-512KP	96	91
Cdc7/cyclinB1(h)	16-025KP	95	91
MLK1(h)	14-690KP	107	91
TGFBR2(h)	16-014KP	94	91
TrkA(h)	14-571KP	103	91
VRK2(h)	14-732KP	102	91
MEK1(h)	14-429KP	97	91
BRK(h)	14-613KP	99	92
CDK3/cyclinE(h)	14-487KP	94	92
CDK6/cyclinD3(h)	14-519KP	95	92
DMPK(h)	14-649KP	92	92
MARK1(h)	14-651KP	89	92
MLK4(h)	16-051KP	87	92
NLK(h)	14-676KP	108	92
PI3KC2g(h)	14-910KP	94	92
ALK4(h)	14-614KP	92	93
CaMKIIγ(h)	14-719KP	93	93
CaMKK2(h)	14-931KP	99	93
EphB4(h)	14-554KP	89	93
TTK(h)	15-014KP	95	93
GSK3β(h)	14-306KP	94	93
DRAK1(h)	14-668KP	132	94
OSR1(h)	16-048KP	87	94
PAK3(h)	14-683KP	97	94
Tec(h) activated	14-801KP	99	94
STK33(h)	14-671KP	103	94
Blk(h)	14-517KP	96	95
CDK7/cyclinH/MAT1(h)	14-476KP	95	95
DDR2(h)	14-579KP	103	95
EphA4(h)	14-574KP	100	95
EphB1(h)	14-674KP	99	95
MYO3B(h)	15-008KP	84	95
p70S6K(h)	14-486KP	71	95
PAK4(h)	14-584KP	98	95
PAK6(h)	14-633KP	95	95
PKD3(h)	15-013KP	103	95
PKG1α(h)	14-688KP	96	95
Src(1-530)(h)	14-746KP	107	95
CHK2(h)	14-347KP	101	95
VRK1(h)	16-033KP	91	95
A-Raf(h)	14-956KP	90	96
CDK5/p25(h)	14-516KP	95	96
CLK3(h)	14-724KP	84	96
HIPK2(h)	14-623KP	100	96
KDR(h)	14-630KP	97	96
Lyn(h)	14-510KP	104	96
MEKK3(h)	16-015KP	103	96
MKK6(h)	14-303KP	93	96
MOK(h)	14-960KP	95	96
NEK5(h)	15-037KP	93	96
DNA-PK(h)	14-950KP	93	96
CaMKIIβ(h)	14-718KP	91	97
cKit(h)	14-559KP	105	97
Flt3(h)	14-500KP	108	97
JAK3(h)	14-629KP	95	97
MST3(h)	14-695KP	92	97
PRP4(h)	16-005KP	95	97
Rsk3(h)	14-462KP	96	97
BIKe(h)	16-044KP	83	98
DAPK1(h)	14-692KP	103	98
JAK1(h)	14-918KP	98	98
JNK2α2(h)	14-329KP	99	98
PDGFRβ(h)	14-463KP	98	98
ROCK-II(h)	14-451KP	83	98
SAPK2b(h)	14-253KP	103	98
STK25(h)	14-929KP	87	98
TGFBR1(h)	14-912KP	102	98
TSSK2(h)	14-632KP	110	98
WNK2(h)	14-678KP	93	98
LRRK2(h)	14-919KP	92	98
ALK(h)	14-555KP	102	99
Aurora-A(h)	14-511KP	96	99
EphA5(h)	14-639KP	106	99
GRK3(h)	15-028KP	98	99
PKBα(h)	14-276KP	102	99
Plk4(h)	16-026KP	99	99
PrKX(h)	14-677KP	92	99
PTK5(h)	14-693KP	111	99
TAK1(h)	14-600KP	103	99
NEK2(h)	14-545KP	97	99
PKCα(h)	14-484KP	100	99
ARK5(h)	14-661KP	98	100
CDK2/cyclinE(h)	14-475KP	94	100
DCAMKL1(h)	14-986KP	94	100
DYRK1B(h)	14-944KP	88	100
EphA8(h)	14-673KP	106	100
GCN2(h)	14-934KP	95	100
MAK(h)	16-010KP	95	100
MAPK2(h)	14-550KP	108	100
MARK4(h)	15-009KP	99	100
MLK2(h)	14-964KP	98	100
MSK2(h)	14-616KP	101	100
mTOR(h)	14-769KP	97	100
PKCβII(h)	14-496KP	102	100
PKCε(h)	14-518KP	104	100
SGK(h)	14-331KP	101	100
STK32B(h)	16-021KP	106	100
WNK3(h)	14-658KP	105	100
WNK4(h)	16-047KP	100	100
Aurora-C(h)	14-911KP	92	101
HIPK3(h)	14-680KP	104	101
MSK1(h)	14-438KP	99	101
STK32C(h)	16-012KP	98	101
TAO1(h)	14-749KP	102	101
Txk(h)	14-761KP	104	101
WNK1(h)	16-007KP	99	101
Yes(h)	14-478KP	106	101
LATS2(h)	14-987KP	77	101
CaMKI(h)	14-663KP	105	102
CaMKIIδ(h)	14-723KP	96	102
CDK5/p35(h)	14-477KP	100	102
COT(h)	71-001KP	99	102
c-RAF(h)	14-352KP	109	102
FAK(h)	14-720KP	94	102
IKKε(h)	14-926KP	106	102
IRAK1(h)	14-684KP	107	102
LTK(h)	14-958KP	99	102
MAP4K4(h)	15-012KP	106	102
MRCKγ(h)	16-046KP	103	102
NUAK2(h)	15-005KP	92	102
Syk(h)	14-314KP	114	102
TSSK3(h)	15-021KP	126	102
ULK3(h)	14-755KP	95	102
Wee1(h)	14-925KP	94	102
LATS1(h)	14-988KP	90	102
CDKL1(h)	16-002KP	97	103
DYRK2(h)	14-669KP	93	103
Fer(h)	14-605KP	87	103
Fyn(h)	14-441KP	109	103
GRK5(h)	14-714KP	104	103
LIMK2(h)	16-032KP	98	103
MSSK1(h)	14-665KP	111	103
MST1(h)	14-624KP	103	103
PDK1(h)	14-452KP	110	103
PKD2(h)	14-506KP	97	103
TLK1(h)	14-938KP	99	103
TLK2(h)	14-739KP	98	103
ULK1(h)	14-959KP	95	103
ALK6(h)	14-941KP	103	104
AMPKα2(h)	14-902KP	102	104
BrSK2(h)	14-655KP	101	104
CDK4/cyclinD3(h)	14-957KP	103	104
EphA1(h)	14-653KP	104	104
NEK11(h)	14-700KP	99	104
PEK(h)	14-916KP	101	104
Pim-3(h)	14-738KP	109	104
PKA(h)	14-440KP	93	104
PKCβI(h)	14-503KP	94	104
ROCK-I(h)	14-601KP	101	104
AAK1(h)	16-043KP	98	105
ACK1(h)	14-756KP	102	105
GRK2(h)	14-965KP	100	105
GRK6(h)	14-715KP	99	105
Hck(h)	14-577KP	98	105
LIMK1(h)	14-656KP	92	105
MAPKAP-K3(h)	14-585KP	101	105
MEKK2(h)	14-963KP	107	105
MST4(h)	14-928KP	100	105
PKCμ(h)	14-508KP	103	105
SLK(h)	15-027KP	105	105
Snk(h)	14-637KP	101	105
TTBK2(h)	15-019KP	111	105
Wee1B(h)	16-006KP	110	105
ZAK(h)	15-015KP	101	105
PIP5K1a(h)	14-844KP	102	105
ASK1(h)	14-606KP	102	106
Bmx(h)	14-499KP	100	106
B-Raf(V599E)(h)	14-557KP	109	106
CDK14/cyclinY(h)	15-034KP	97	106
CK2α1(h)	14-445KP	94	106
cSRC(h)	14-326KP	100	106
IGF-1R(h)	14-465KP	104	106
IKKα(h)	14-461KP	121	106
MINK(h)	14-615KP	102	106
PKCη(h)	14-497KP	105	106
Plk3(h)	14-572KP	106	106
PRK1(h)	15-029KP	105	106
Ros(h)	14-527KP	109	106
TSSK1(h)	14-670KP	99	106
ALK2(h)	14-937KP	108	107
CK2α2(h)	14-689KP	104	107
HIPK1(h)	14-679KP	107	107
NEK3(h)	14-694KP	106	107
PAK2(h)	14-481KP	102	107
Pyk2(h)	14-567KP	99	107
SAPK4(h)	14-249KP	102	107
TAO2(h)	14-736KP	99	107
PI3KC2a(h)	14-906KP	109	107
PIP4K2a(h)	14-901KP	114	107
BMPR2(h)	16-001KP	110	108
CaMKIδ(h)	14-731KP	118	108
CaMKK1(h)	15-022KP	105	108
EphA2(h)	14-560KP	113	108
EphA7(h)	14-672KP	99	108
GRK1(h)	14-935KP	102	108
JAK2(h)	14-640KP	111	108
LKB1(h)	14-596KP	99	108
LOK(h)	14-686KP	114	108
MAPKAP-K2(h)	14-337KP	110	108
PDGFRα(h)	14-467KP	102	108
PKBγ(h)	14-502KP	97	108
PKCθ(h)	14-444KP	116	108
RIPK1(h)	16-022KP	128	108
SRMS(h)	16-036KP	103	108
STK39(h)	16-049KP	82	108
TTBK1(h)	15-018KP	105	108
PIP5K1g(h)	14-845KP	104	108
Abl(h)	14-529KP	107	109
ALK1(h)	14-954KP	124	109
DRAK2(h)	16-003KP	109	109
EphB3(h)	14-561KP	103	109
ErbB4(h)	14-569KP	108	109
FGFR1(h)	14-582KP	101	109
GRK4(h)	16-057KP	113	109
GRK7(h)	14-752KP	97	109
MAP4K3(h)	15-030KP	100	109
MST2(h)	14-524KP	85	109
PAK5(h)	14-699KP	98	109
SAPK2a(h)	14-251KP	99	109
STK32A(h)	16-011KP	113	109
CaMKIV(h)	14-547KP	91	110
DCAMKL3(h)	14-943KP	115	110
FGFR2(h)	14-617KP	98	110
HPK1(h)	14-968KP	104	110
JNK1α1(h)	14-327KP	110	110
MRCKα(h)	14-691KP	97	110
PAR-1Bα(h)	14-544KP	102	110
Plk1(h)	14-777KP	105	110
PRK2(h)	14-549KP	99	110
Rse(h)	14-535KP	98	110
SAPK3(h)	14-246KP	109	110
SIK2(h)	15-010KP	107	110
ZAP-70(h)	14-404KP	112	110
B-Raf(h)	14-530KP	92	111
FGFR4(h)	14-583KP	108	111
MAP4K5(h)	15-004KP	101	111
MRCKβ(h)	14-643KP	113	111
MuSK(h)	14-634KP	99	111
PAK1(h)	14-927KP	105	111
PDHK4(h)	15-024KP	108	111
PKCι(h)	14-505KP	110	111
PKCζ(h)	14-525KP	105	111
TrkB(h)	14-507KP	98	111
CDK17/cyclinY(h)	16-042KP	105	112
CLIK1(h)	15-026KP	101	112
FGFR3(h)	14-464KP	112	112
CSK(h)	14-458KP	123	112
IRAK4(h)	14-599KP	115	112
CDKL2(h)	16-034KP	105	113
DAPK2(h)	14-657KP	104	113
PKCγ(h)	14-483KP	92	113
PKG1β(h)	14-650KP	108	113
Rsk2(h)	14-480KP	99	113
SGK3(h)	14-647KP	98	113
CDK2/cyclinA(h)	14-448KP	113	114
HRI(h)	16-013KP	98	114
NDR2(h)	16-028KP	108	114
Aurora-B(h)	14-835KP	108	115
CaMKIγ(h)	14-967KP	118	115
PKCδ(h)	14-504KP	102	115
BTK(h)	14-552KP	109	116
CaMKIβ(h)	15-001KP	110	116
Lck(h)	14-442KP	120	116
p70S6Kβ(h)	71-003KP	135	116
PhKγ1(h)	16-018KP	107	116
PKBβ(h)	14-339KP	106	116
Ron(h)	14-581KP	107	116
SGK2(h)	14-635KP	98	116
TBK1(h)	14-628KP	81	116
TNIK(h)	15-016KP	95	116
ULK2(h)	14-772KP	108	116
CHK1(h)	14-346KP	115	117
Fms(h)	14-551KP	107	117
HIPK4(h)	15-003KP	102	117
PRKG2(h)	15-006KP	89	117
Rsk4(h)	14-702KP	132	117
TYK2(h)	14-924KP	107	117
eEF-2K(h)	14-654KP	114	118
Flt4(h)	14-681KP	93	118
ATR/ATRIP(h)	14-953KP	101	118
MEK2(h)	14-528KP	111	119
Pim-2(h)	14-607KP	107	119
PKAcβ(h)	15-007KP	105	119
AMPKα1(h)	14-840KP	113	120
IKKβ(h)	14-485KP	104	120
PDHK2(h)	16-038KP	120	120
TSSK4(h)	15-017KP	114	120
CDK18/cyclinY(h)	15-031KP	103	121
Fgr(h)	14-568KP	106	121
PhKγ2(h)	14-698KP	110	121
EphA3(h)	14-644KP	110	122
Flt1(h)	14-923KP	94	122
NEK7(h)	14-565KP	98	122
SBK1(h)	16-029KP	111	122
ChaK1(h)	14-961KP	113	123
NEK6(h)	14-578KP	112	124
NIM1(h)	14-945KP	111	124
CDK9/cyclin T1(h)	14-685KP	120	125
IRR(h)	14-645KP	118	126
NDR1(h)	14-989KP	110	128
DCAMKL2(h)	14-716KP	109	129
ICK(h)	15-023KP	109	129
Met(h)	14-526KP	120	130
Tie2 (h)	14-540KP	112	130
Rsk1(h)	14-509KP	124	133
CDK16/cyclinY(h)	16-041KP	104	136
ZIPK(h)	14-608KP	122	137
Arg(h)	14-521KP	124	138
SNRK(h)	14-932KP	106	140
Fes(h)	14-473KP	118	145
SIK(h)	14-652KP	130	147
	Catalogue Number	AP2-83 / 1 @ 10 µM	AP4-43 / 1 @ 10 µM

## Sheet: Summary_reorder for AP2-83_inhi
Kinase	Catalogue Number	AP2-83 / 1 @ 10 µM	AP4-43 / 1 @ 10 µM	AP2-83 % inhibition	AP4-43 % inhibition	Kinase	AP2-83 % inhibition
DDR1(h)	14-942KP	98	20	2	80	CLK4	70
CLK1(h)	14-920KP	41	26	59	74	PI3K (p120g)	70
CLK4(h)	14-917KP	30	30	70	70	CLK1	59
NEK4(h)	15-033KP	87	35	13	65	CDKL3	45
EGFR(h)	14-531KP	111	44	-11	56	CK1δ	41
PI3 Kinase (p110a/p65a)(h)	14-790KP	76	44	24	56	TRB2	40
SRPK2(h)	14-666KP	92	47	8	53	PI3K (p110d/p85a)	29
CK1γ2(h)	14-712KP	93	48	7	52	ATM	29
RIPK2(h)	14-612KP	104	50	-4	50	TAF1L	29
PI3 Kinase (p120g)(h)	14-558KP	30	50	70	50	CDKL4	29
PRAK(h)	14-334KP	85	54	15	46	p70S6K	29
PI3 Kinase (p110d/p85a)(h)	14-604KP	71	62	29	38	CK1ε	27
GCK(h)	14-743KP	86	64	14	36	MYLK2	25
CK1α(h)	16-050KP	81	64	19	36	PI3K (p110a/p65a)	24
Pim-1(h)	14-573KP	88	68	12	32	CLK2	23
NEK9(h)	14-936KP	94	71	6	29	Haspin	23
TRB2(h)	16-016KP	60	71	40	29	MELK	23
Mnk2(h)	14-664KP	83	72	17	28	LATS2	23
MAPK1(h)	14-439KP	94	72	6	28	CK1α	19
STK16(h)	16-035KP	90	73	10	27	TBK1	19
ATM(h)	14-933KP	71	73	29	27	STK39	18
CLK2(h)	14-774KP	77	74	23	26	Mnk2	17
GAK(h)	16-055KP	97	74	3	26	DYRK3	17
PI3 Kinase (p110a/p85a)(h)	14-602KP	96	75	4	25	CK2	17
EphB2(h)	14-553KP	91	76	9	24	SIK3	17
Haspin(h)	14-744KP	77	76	23	24	BIKe	17
Mnk1(h)	71-002KP	96	76	4	24	ROCK-II	17
PASK(h)	14-701KP	102	76	-2	24	MYO3B	16
PKR(h)	14-955KP	91	76	9	24	CLK3	16
TAF1L(h)	16-024KP	71	77	29	23	PRAK	15
CK1γ1(h)	14-711KP	106	78	-6	22	MST2	15
MATK(h)	16-056KP	117	80	-17	20	GCK	14
CDKL3(h)	16-027KP	55	81	45	19	ACTR2	14
CDKL4(h)	16-031KP	71	81	29	19	NEK4	13
CRIK(h)	16-040KP	92	81	8	19	DYRK1A	13
BrSK1(h)	14-675KP	92	82	8	18	MLK4	13
DYRK1A(h)	14-951KP	87	82	13	18	OSR1	13
MYLK2(h)	14-966KP	75	82	25	18	STK25	13
DYRK3(h)	15-002KP	83	82	17	18	Fer	13
JNK3(h)	14-501KP	102	83	-2	17	Pim-1	12
MELK(h)	14-909KP	77	83	23	17	CaMKIIα	12
MLK3(h)	16-039KP	96	83	4	17	DYRK1B	12
CK1γ3(h)	14-713KP	103	84	-3	16	MARK1	11
MKK3(h)	16-037KP	104	84	-4	16	EphB4	11
ACTR2(h)	16-009KP	86	85	14	15	PRKG2	11
CK2(h)	14-197KP	83	85	17	15	STK16	10
IR(h)	14-466KP	91	85	9	15	TrkC	10
Mer(h)	14-728KP	101	85	-1	15	A-Raf	10
CaMKIIα(h)	14-962KP	88	86	12	14	LATS1	10
MLCK(h)	14-638KP	91	86	9	14	EphB2	9
NEK1(h)	15-020KP	101	86	-1	14	PKR	9
SRPK1(h)	14-564KP	102	86	-2	14	IR	9
CK1ε(h)	16-045KP	73	87	27	13	MLCK	9
CK1δ(h)	14-520KP	59	87	41	13	VRK1	9
MARK3(h)	15-032KP	95	87	5	13	CaMKIIβ	9
PI3 Kinase (p110b/p85a)(h)	14-603KP	95	87	5	13	CaMKIV	9
TAO3(h)	14-745KP	94	88	6	12	SRPK2	8
GSK3α(h)	14-492KP	103	88	-3	12	CRIK	8
ErbB2(h)	14-939KP	98	89	2	11	BrSK1	8
Ret(h)	14-570KP	100	89	0	11	IRE1	8
TrkC(h)	14-922KP	90	89	10	11	mTOR/FKBP12	8
CDK1/cyclinB(h)	14-450KP	102	90	-2	10	DMPK	8
IRE1(h)	14-930KP	92	90	8	10	ALK4	8
Itk(h)	14-660KP	94	90	6	10	MST3	8
mTOR/FKBP12(h)	14-769FKKP	92	90	8	10	LRRK2	8
SIK3(h)	15-011KP	83	90	17	10	PrKX	8
Axl(h)	14-512KP	96	91	4	9	Aurora-C	8
Cdc7/cyclinB1(h)	16-025KP	95	91	5	9	NUAK2	8
MLK1(h)	14-690KP	107	91	-7	9	LIMK1	8
TGFBR2(h)	16-014KP	94	91	6	9	B-Raf	8
TrkA(h)	14-571KP	103	91	-3	9	PKCγ	8
VRK2(h)	14-732KP	102	91	-2	9	CK1γ2	7
MEK1(h)	14-429KP	97	91	3	9	CaMKIIγ	7
BRK(h)	14-613KP	99	92	1	8	MKK6	7
CDK3/cyclinE(h)	14-487KP	94	92	6	8	NEK5	7
CDK6/cyclinD3(h)	14-519KP	95	92	5	8	DNA-PK	7
DMPK(h)	14-649KP	92	92	8	8	WNK2	7
MARK1(h)	14-651KP	89	92	11	8	DYRK2	7
MLK4(h)	16-051KP	87	92	13	8	PKA	7
NLK(h)	14-676KP	108	92	-8	8	Flt4	7
PI3KC2g(h)	14-910KP	94	92	6	8	NEK9	6
ALK4(h)	14-614KP	92	93	8	7	MAPK1	6
CaMKIIγ(h)	14-719KP	93	93	7	7	TAO3	6
CaMKK2(h)	14-931KP	99	93	1	7	Itk	6
EphB4(h)	14-554KP	89	93	11	7	TGFBR2	6
TTK(h)	15-014KP	95	93	5	7	CDK3/cyclinE	6
GSK3β(h)	14-306KP	94	93	6	7	PI3KC2g	6
DRAK1(h)	14-668KP	132	94	-32	6	GSK3β	6
OSR1(h)	16-048KP	87	94	13	6	CDK2/cyclinE	6
PAK3(h)	14-683KP	97	94	3	6	DCAMKL1	6
Tec(h) activated	14-801KP	99	94	1	6	FAK	6
STK33(h)	14-671KP	103	94	-3	6	Wee1	6
Blk(h)	14-517KP	96	95	4	5	PKCβI	6
CDK7/cyclinH/MAT1(h)	14-476KP	95	95	5	5	CK2α1	6
DDR2(h)	14-579KP	103	95	-3	5	Flt1	6
EphA4(h)	14-574KP	100	95	0	5	MARK3	5
EphB1(h)	14-674KP	99	95	1	5	PI3K (p110b/p85a)	5
MYO3B(h)	15-008KP	84	95	16	5	Cdc7/cyclinB1	5
p70S6K(h)	14-486KP	71	95	29	5	CDK6/cyclinD3	5
PAK4(h)	14-584KP	98	95	2	5	TTK	5
PAK6(h)	14-633KP	95	95	5	5	CDK7/cyclinH/MAT1	5
PKD3(h)	15-013KP	103	95	-3	5	PAK6	5
PKG1α(h)	14-688KP	96	95	4	5	CDK5/p25	5
Src(1-530)(h)	14-746KP	107	95	-7	5	MOK	5
CHK2(h)	14-347KP	101	95	-1	5	JAK3	5
VRK1(h)	16-033KP	91	95	9	5	PRP4	5
A-Raf(h)	14-956KP	90	96	10	4	GCN2	5
CDK5/p25(h)	14-516KP	95	96	5	4	MAK	5
CLK3(h)	14-724KP	84	96	16	4	ULK3	5
HIPK2(h)	14-623KP	100	96	0	4	ULK1	5
KDR(h)	14-630KP	97	96	3	4	TNIK	5
Lyn(h)	14-510KP	104	96	-4	4	PI3K (p110a/p85a)	4
MEKK3(h)	16-015KP	103	96	-3	4	Mnk1	4
MKK6(h)	14-303KP	93	96	7	4	MLK3	4
MOK(h)	14-960KP	95	96	5	4	Axl	4
NEK5(h)	15-037KP	93	96	7	4	Blk	4
DNA-PK(h)	14-950KP	93	96	7	4	PKG1α	4
CaMKIIβ(h)	14-718KP	91	97	9	3	Rsk3	4
cKit(h)	14-559KP	105	97	-5	3	Aurora-A	4
Flt3(h)	14-500KP	108	97	-8	3	CaMKIIδ	4
JAK3(h)	14-629KP	95	97	5	3	GAK	3
MST3(h)	14-695KP	92	97	8	3	MEK1	3
PRP4(h)	16-005KP	95	97	5	3	PAK3	3
Rsk3(h)	14-462KP	96	97	4	3	KDR	3
BIKe(h)	16-044KP	83	98	17	2	NEK2	3
DAPK1(h)	14-692KP	103	98	-3	2	mTOR	3
JAK1(h)	14-918KP	98	98	2	2	CDKL1	3
JNK2α2(h)	14-329KP	99	98	1	2	PKD2	3
PDGFRβ(h)	14-463KP	98	98	2	2	CDK14/cyclinY	3
ROCK-II(h)	14-451KP	83	98	17	2	PKBγ	3
SAPK2b(h)	14-253KP	103	98	-3	2	GRK7	3
STK25(h)	14-929KP	87	98	13	2	MRCKα	3
TGFBR1(h)	14-912KP	102	98	-2	2	DDR1	2
TSSK2(h)	14-632KP	110	98	-10	2	ErbB2	2
WNK2(h)	14-678KP	93	98	7	2	PAK4	2
LRRK2(h)	14-919KP	92	98	8	2	JAK1	2
ALK(h)	14-555KP	102	99	-2	1	PDGFRβ	2
Aurora-A(h)	14-511KP	96	99	4	1	GRK3	2
EphA5(h)	14-639KP	106	99	-6	1	ARK5	2
GRK3(h)	15-028KP	98	99	2	1	MLK2	2
PKBα(h)	14-276KP	102	99	-2	1	STK32C	2
Plk4(h)	16-026KP	99	99	1	1	LIMK2	2
PrKX(h)	14-677KP	92	99	8	1	TLK2	2
PTK5(h)	14-693KP	111	99	-11	1	AAK1	2
TAK1(h)	14-600KP	103	99	-3	1	Hck	2
NEK2(h)	14-545KP	97	99	3	1	PAK5	2
PKCα(h)	14-484KP	100	99	0	1	FGFR2	2
ARK5(h)	14-661KP	98	100	2	0	Rse	2
CDK2/cyclinE(h)	14-475KP	94	100	6	0	TrkB	2
DCAMKL1(h)	14-986KP	94	100	6	0	SGK3	2
DYRK1B(h)	14-944KP	88	100	12	0	HRI	2
EphA8(h)	14-673KP	106	100	-6	0	SGK2	2
GCN2(h)	14-934KP	95	100	5	0	NEK7	2
MAK(h)	16-010KP	95	100	5	0	BRK	1
MAPK2(h)	14-550KP	108	100	-8	0	CaMKK2	1
MARK4(h)	15-009KP	99	100	1	0	Tec(h) activated	1
MLK2(h)	14-964KP	98	100	2	0	EphB1	1
MSK2(h)	14-616KP	101	100	-1	0	JNK2α2	1
mTOR(h)	14-769KP	97	100	3	0	Plk4	1
PKCβII(h)	14-496KP	102	100	-2	0	MARK4	1
PKCε(h)	14-518KP	104	100	-4	0	MSK1	1
SGK(h)	14-331KP	101	100	-1	0	WNK1	1
STK32B(h)	16-021KP	106	100	-6	0	COT	1
WNK3(h)	14-658KP	105	100	-5	0	LTK	1
WNK4(h)	16-047KP	100	100	0	0	TLK1	1
Aurora-C(h)	14-911KP	92	101	8	-1	NEK11	1
HIPK3(h)	14-680KP	104	101	-4	-1	GRK6	1
MSK1(h)	14-438KP	99	101	1	-1	TSSK1	1
STK32C(h)	16-012KP	98	101	2	-1	Pyk2	1
TAO1(h)	14-749KP	102	101	-2	-1	TAO2	1
Txk(h)	14-761KP	104	101	-4	-1	EphA7	1
WNK1(h)	16-007KP	99	101	1	-1	LKB1	1
Yes(h)	14-478KP	106	101	-6	-1	SAPK2a	1
LATS2(h)	14-987KP	77	101	23	-1	PRK2	1
CaMKI(h)	14-663KP	105	102	-5	-2	MuSK	1
CaMKIIδ(h)	14-723KP	96	102	4	-2	Rsk2	1
CDK5/p35(h)	14-477KP	100	102	0	-2	Ret	0
COT(h)	71-001KP	99	102	1	-2	EphA4	0
c-RAF(h)	14-352KP	109	102	-9	-2	HIPK2	0
FAK(h)	14-720KP	94	102	6	-2	PKCα	0
IKKε(h)	14-926KP	106	102	-6	-2	WNK4	0
IRAK1(h)	14-684KP	107	102	-7	-2	CDK5/p35	0
LTK(h)	14-958KP	99	102	1	-2	GRK2	0
MAP4K4(h)	15-012KP	106	102	-6	-2	MST4	0
MRCKγ(h)	16-046KP	103	102	-3	-2	Bmx	0
NUAK2(h)	15-005KP	92	102	8	-2	cSRC	0
Syk(h)	14-314KP	114	102	-14	-2	MAP4K3	0
TSSK3(h)	15-021KP	126	102	-26	-2	Mer	-1
ULK3(h)	14-755KP	95	102	5	-2	NEK1	-1
Wee1(h)	14-925KP	94	102	6	-2	CHK2	-1
LATS1(h)	14-988KP	90	102	10	-2	MSK2	-1
CDKL1(h)	16-002KP	97	103	3	-3	SGK	-1
DYRK2(h)	14-669KP	93	103	7	-3	BrSK2	-1
Fer(h)	14-605KP	87	103	13	-3	PEK	-1
Fyn(h)	14-441KP	109	103	-9	-3	ROCK-I	-1
GRK5(h)	14-714KP	104	103	-4	-3	MAPKAP-K3	-1
LIMK2(h)	16-032KP	98	103	2	-3	Snk	-1
MSSK1(h)	14-665KP	111	103	-11	-3	ZAK	-1
MST1(h)	14-624KP	103	103	-3	-3	FGFR1	-1
PDK1(h)	14-452KP	110	103	-10	-3	MAP4K5	-1
PKD2(h)	14-506KP	97	103	3	-3	CLIK1	-1
TLK1(h)	14-938KP	99	103	1	-3	ATR/ATRIP	-1
TLK2(h)	14-739KP	98	103	2	-3	PASK	-2
ULK1(h)	14-959KP	95	103	5	-3	JNK3	-2
ALK6(h)	14-941KP	103	104	-3	-4	SRPK1	-2
AMPKα2(h)	14-902KP	102	104	-2	-4	CDK1/cyclinB	-2
BrSK2(h)	14-655KP	101	104	-1	-4	VRK2	-2
CDK4/cyclinD3(h)	14-957KP	103	104	-3	-4	TGFBR1	-2
EphA1(h)	14-653KP	104	104	-4	-4	ALK	-2
NEK11(h)	14-700KP	99	104	1	-4	PKBα	-2
PEK(h)	14-916KP	101	104	-1	-4	PKCβII	-2
Pim-3(h)	14-738KP	109	104	-9	-4	TAO1	-2
PKA(h)	14-440KP	93	104	7	-4	AMPKα2	-2
PKCβI(h)	14-503KP	94	104	6	-4	ACK1	-2
ROCK-I(h)	14-601KP	101	104	-1	-4	PIP5K1a	-2
AAK1(h)	16-043KP	98	105	2	-5	ASK1	-2
ACK1(h)	14-756KP	102	105	-2	-5	MINK	-2
GRK2(h)	14-965KP	100	105	0	-5	PAK2	-2
GRK6(h)	14-715KP	99	105	1	-5	SAPK4	-2
Hck(h)	14-577KP	98	105	2	-5	GRK1	-2
LIMK1(h)	14-656KP	92	105	8	-5	PDGFRα	-2
MAPKAP-K3(h)	14-585KP	101	105	-1	-5	PAR-1Bα	-2
MEKK2(h)	14-963KP	107	105	-7	-5	PKCδ	-2
MST4(h)	14-928KP	100	105	0	-5	HIPK4	-2
PKCμ(h)	14-508KP	103	105	-3	-5	CK1γ3	-3
SLK(h)	15-027KP	105	105	-5	-5	GSK3α	-3
Snk(h)	14-637KP	101	105	-1	-5	TrkA	-3
TTBK2(h)	15-019KP	111	105	-11	-5	STK33	-3
Wee1B(h)	16-006KP	110	105	-10	-5	DDR2	-3
ZAK(h)	15-015KP	101	105	-1	-5	PKD3	-3
PIP5K1a(h)	14-844KP	102	105	-2	-5	MEKK3	-3
ASK1(h)	14-606KP	102	106	-2	-6	DAPK1	-3
Bmx(h)	14-499KP	100	106	0	-6	SAPK2b	-3
B-Raf(V599E)(h)	14-557KP	109	106	-9	-6	TAK1	-3
CDK14/cyclinY(h)	15-034KP	97	106	3	-6	MRCKγ	-3
CK2α1(h)	14-445KP	94	106	6	-6	MST1	-3
cSRC(h)	14-326KP	100	106	0	-6	ALK6	-3
IGF-1R(h)	14-465KP	104	106	-4	-6	CDK4/cyclinD3	-3
IKKα(h)	14-461KP	121	106	-21	-6	PKCμ	-3
MINK(h)	14-615KP	102	106	-2	-6	SRMS	-3
PKCη(h)	14-497KP	105	106	-5	-6	EphB3	-3
Plk3(h)	14-572KP	106	106	-6	-6	CDK18/cyclinY	-3
PRK1(h)	15-029KP	105	106	-5	-6	RIPK2	-4
Ros(h)	14-527KP	109	106	-9	-6	MKK3	-4
TSSK1(h)	14-670KP	99	106	1	-6	Lyn	-4
ALK2(h)	14-937KP	108	107	-8	-7	PKCε	-4
CK2α2(h)	14-689KP	104	107	-4	-7	HIPK3	-4
HIPK1(h)	14-679KP	107	107	-7	-7	Txk	-4
NEK3(h)	14-694KP	106	107	-6	-7	GRK5	-4
PAK2(h)	14-481KP	102	107	-2	-7	EphA1	-4
Pyk2(h)	14-567KP	99	107	1	-7	IGF-1R	-4
SAPK4(h)	14-249KP	102	107	-2	-7	CK2α2	-4
TAO2(h)	14-736KP	99	107	1	-7	PIP5K1g	-4
PI3KC2a(h)	14-906KP	109	107	-9	-7	HPK1	-4
PIP4K2a(h)	14-901KP	114	107	-14	-7	DAPK2	-4
BMPR2(h)	16-001KP	110	108	-10	-8	IKKβ	-4
CaMKIδ(h)	14-731KP	118	108	-18	-8	CDK16/cyclinY	-4
CaMKK1(h)	15-022KP	105	108	-5	-8	cKit	-5
EphA2(h)	14-560KP	113	108	-13	-8	WNK3	-5
EphA7(h)	14-672KP	99	108	1	-8	CaMKI	-5
GRK1(h)	14-935KP	102	108	-2	-8	SLK	-5
JAK2(h)	14-640KP	111	108	-11	-8	PKCη	-5
LKB1(h)	14-596KP	99	108	1	-8	PRK1	-5
LOK(h)	14-686KP	114	108	-14	-8	CaMKK1	-5
MAPKAP-K2(h)	14-337KP	110	108	-10	-8	TTBK1	-5
PDGFRα(h)	14-467KP	102	108	-2	-8	Plk1	-5
PKBγ(h)	14-502KP	97	108	3	-8	PAK1	-5
PKCθ(h)	14-444KP	116	108	-16	-8	PKCζ	-5
RIPK1(h)	16-022KP	128	108	-28	-8	CDK17/cyclinY	-5
SRMS(h)	16-036KP	103	108	-3	-8	CDKL2	-5
STK39(h)	16-049KP	82	108	18	-8	PKAcβ	-5
TTBK1(h)	15-018KP	105	108	-5	-8	CK1γ1	-6
PIP5K1g(h)	14-845KP	104	108	-4	-8	EphA5	-6
Abl(h)	14-529KP	107	109	-7	-9	EphA8	-6
ALK1(h)	14-954KP	124	109	-24	-9	STK32B	-6
DRAK2(h)	16-003KP	109	109	-9	-9	Yes	-6
EphB3(h)	14-561KP	103	109	-3	-9	IKKε	-6
ErbB4(h)	14-569KP	108	109	-8	-9	MAP4K4	-6
FGFR1(h)	14-582KP	101	109	-1	-9	Plk3	-6
GRK4(h)	16-057KP	113	109	-13	-9	NEK3	-6
GRK7(h)	14-752KP	97	109	3	-9	PKBβ	-6
MAP4K3(h)	15-030KP	100	109	0	-9	Fgr	-6
MST2(h)	14-524KP	85	109	15	-9	SNRK	-6
PAK5(h)	14-699KP	98	109	2	-9	MLK1	-7
SAPK2a(h)	14-251KP	99	109	1	-9	Src(1-530)	-7
STK32A(h)	16-011KP	113	109	-13	-9	IRAK1	-7
CaMKIV(h)	14-547KP	91	110	9	-10	MEKK2	-7
DCAMKL3(h)	14-943KP	115	110	-15	-10	HIPK1	-7
FGFR2(h)	14-617KP	98	110	2	-10	Abl	-7
HPK1(h)	14-968KP	104	110	-4	-10	SIK2	-7
JNK1α1(h)	14-327KP	110	110	-10	-10	PhKγ1	-7
MRCKα(h)	14-691KP	97	110	3	-10	Ron	-7
PAR-1Bα(h)	14-544KP	102	110	-2	-10	Fms	-7
Plk1(h)	14-777KP	105	110	-5	-10	TYK2	-7
PRK2(h)	14-549KP	99	110	1	-10	Pim-2	-7
Rse(h)	14-535KP	98	110	2	-10	NLK	-8
SAPK3(h)	14-246KP	109	110	-9	-10	Flt3	-8
SIK2(h)	15-010KP	107	110	-7	-10	MAPK2	-8
ZAP-70(h)	14-404KP	112	110	-12	-10	ALK2	-8
B-Raf(h)	14-530KP	92	111	8	-11	ErbB4	-8
FGFR4(h)	14-583KP	108	111	-8	-11	FGFR4	-8
MAP4K5(h)	15-004KP	101	111	-1	-11	PDHK4	-8
MRCKβ(h)	14-643KP	113	111	-13	-11	PKG1β	-8
MuSK(h)	14-634KP	99	111	1	-11	NDR2	-8
PAK1(h)	14-927KP	105	111	-5	-11	Aurora-B	-8
PDHK4(h)	15-024KP	108	111	-8	-11	ULK2	-8
PKCι(h)	14-505KP	110	111	-10	-11	c-RAF	-9
PKCζ(h)	14-525KP	105	111	-5	-11	Fyn	-9
TrkB(h)	14-507KP	98	111	2	-11	Pim-3	-9
CDK17/cyclinY(h)	16-042KP	105	112	-5	-12	B-Raf(V599E)	-9
CLIK1(h)	15-026KP	101	112	-1	-12	Ros	-9
FGFR3(h)	14-464KP	112	112	-12	-12	PI3KC2a	-9
CSK(h)	14-458KP	123	112	-23	-12	DRAK2	-9
IRAK4(h)	14-599KP	115	112	-15	-12	SAPK3	-9
CDKL2(h)	16-034KP	105	113	-5	-13	BTK	-9
DAPK2(h)	14-657KP	104	113	-4	-13	DCAMKL2	-9
PKCγ(h)	14-483KP	92	113	8	-13	ICK	-9
PKG1β(h)	14-650KP	108	113	-8	-13	TSSK2	-10
Rsk2(h)	14-480KP	99	113	1	-13	PDK1	-10
SGK3(h)	14-647KP	98	113	2	-13	Wee1B	-10
CDK2/cyclinA(h)	14-448KP	113	114	-13	-14	BMPR2	-10
HRI(h)	16-013KP	98	114	2	-14	MAPKAP-K2	-10
NDR2(h)	16-028KP	108	114	-8	-14	JNK1α1	-10
Aurora-B(h)	14-835KP	108	115	-8	-15	PKCι	-10
CaMKIγ(h)	14-967KP	118	115	-18	-15	CaMKIβ	-10
PKCδ(h)	14-504KP	102	115	-2	-15	PhKγ2	-10
BTK(h)	14-552KP	109	116	-9	-16	EphA3	-10
CaMKIβ(h)	15-001KP	110	116	-10	-16	NDR1	-10
Lck(h)	14-442KP	120	116	-20	-16	EGFR	-11
p70S6Kβ(h)	71-003KP	135	116	-35	-16	PTK5	-11
PhKγ1(h)	16-018KP	107	116	-7	-16	MSSK1	-11
PKBβ(h)	14-339KP	106	116	-6	-16	TTBK2	-11
Ron(h)	14-581KP	107	116	-7	-16	JAK2	-11
SGK2(h)	14-635KP	98	116	2	-16	MEK2	-11
TBK1(h)	14-628KP	81	116	19	-16	SBK1	-11
TNIK(h)	15-016KP	95	116	5	-16	NIM1	-11
ULK2(h)	14-772KP	108	116	-8	-16	ZAP-70	-12
CHK1(h)	14-346KP	115	117	-15	-17	FGFR3	-12
Fms(h)	14-551KP	107	117	-7	-17	NEK6	-12
HIPK4(h)	15-003KP	102	117	-2	-17	Tie2	-12
PRKG2(h)	15-006KP	89	117	11	-17	EphA2	-13
Rsk4(h)	14-702KP	132	117	-32	-17	GRK4	-13
TYK2(h)	14-924KP	107	117	-7	-17	STK32A	-13
eEF-2K(h)	14-654KP	114	118	-14	-18	MRCKβ	-13
Flt4(h)	14-681KP	93	118	7	-18	CDK2/cyclinA	-13
ATR/ATRIP(h)	14-953KP	101	118	-1	-18	AMPKα1	-13
MEK2(h)	14-528KP	111	119	-11	-19	ChaK1	-13
Pim-2(h)	14-607KP	107	119	-7	-19	Syk	-14
PKAcβ(h)	15-007KP	105	119	-5	-19	PIP4K2a	-14
AMPKα1(h)	14-840KP	113	120	-13	-20	LOK	-14
IKKβ(h)	14-485KP	104	120	-4	-20	eEF-2K	-14
PDHK2(h)	16-038KP	120	120	-20	-20	TSSK4	-14
TSSK4(h)	15-017KP	114	120	-14	-20	DCAMKL3	-15
CDK18/cyclinY(h)	15-031KP	103	121	-3	-21	IRAK4	-15
Fgr(h)	14-568KP	106	121	-6	-21	CHK1	-15
PhKγ2(h)	14-698KP	110	121	-10	-21	PKCθ	-16
EphA3(h)	14-644KP	110	122	-10	-22	MATK	-17
Flt1(h)	14-923KP	94	122	6	-22	CaMKIδ	-18
NEK7(h)	14-565KP	98	122	2	-22	CaMKIγ	-18
SBK1(h)	16-029KP	111	122	-11	-22	IRR	-18
ChaK1(h)	14-961KP	113	123	-13	-23	Fes	-18
NEK6(h)	14-578KP	112	124	-12	-24	Lck	-20
NIM1(h)	14-945KP	111	124	-11	-24	PDHK2	-20
CDK9/cyclin T1(h)	14-685KP	120	125	-20	-25	CDK9/cyclin T1	-20
IRR(h)	14-645KP	118	126	-18	-26	Met	-20
NDR1(h)	14-989KP	110	128	-10	-28	IKKα	-21
DCAMKL2(h)	14-716KP	109	129	-9	-29	ZIPK	-22
ICK(h)	15-023KP	109	129	-9	-29	CSK	-23
Met(h)	14-526KP	120	130	-20	-30	ALK1	-24
Tie2 (h)	14-540KP	112	130	-12	-30	Rsk1	-24
Rsk1(h)	14-509KP	124	133	-24	-33	Arg	-24
CDK16/cyclinY(h)	16-041KP	104	136	-4	-36	TSSK3	-26
ZIPK(h)	14-608KP	122	137	-22	-37	RIPK1	-28
Arg(h)	14-521KP	124	138	-24	-38	SIK	-30
SNRK(h)	14-932KP	106	140	-6	-40	DRAK1	-32
Fes(h)	14-473KP	118	145	-18	-45	Rsk4	-32
SIK(h)	14-652KP	130	147	-30	-47	p70S6Kβ	-35
	Catalogue Number	AP2-83 / 1 @ 10 µM	AP4-43 / 1 @ 10 µM
