# Supplementary material for: Chemical programming of kinase inhibitors in a modular chemputer-based system
Source: Commun Biol. 2026 Mar 27;9:874. doi: 10.1038/s42003-026-09873-8 (PMC13315788; doi:10.1038/s42003-026-09873-8)
Supplement: Supplementary file 5 — Supplementary Data 2 [file 42003_2026_9873_MOESM5_ESM.xlsx]

## Sheet: Fig 1J
byn control (DMSO)	byn>RAP-p1 (DMSO)
100	4
92	8
122	8
100	6
120	4
83	5
122	2
80	5
	5
	2

## Sheet: Fig 1K
byn control (DMSO)	byn>RAP-p1 (DMSO)
6705.43	33300.6
15190.4	49642.4
19093.8	33156.4
11068.5	25196.2
15707.3	25141.2
17518.4	30565.6
13159.6	30572.3
21891.4	34421.9
15128.9	34480.9
18454.1	32782.2
13816.8	40060.9
15330	40551
26993.6	39730.5
21026.6	30787.1
20304.8	26088.8
16167.9	24645.7
18545.9	34256.4
14866.1	35802.1
19075.9	27793.2
20242.9	23932.3
18598.5	30280
17606.5	27619.7
16696.2	34582.2
19411.7	21143.7
30278.8	37467.5
24338.4	29128.7
16358.4	25832.4
15381.9	20197
17065.8	28402.5
21604.3	32670.7
19841.8	22189.2
	31883.4

## Sheet: Fig 1L
byn control (DMSO)	byn>RAP-p1 (DMSO)
3	2
8	0
3	0
4	0
5	0
16	6
14	0
3	0
5	0
2	0
6	0
11	0
8	0
5	0
5
5
5
2

## Sheet: Fig 1M
byn>RAP-p1 (DMSO)	byn>RAP-p1 (Vandetanib)
0	4
4	0
3	4
0	0
4	4
0	0
3	0
0	0
0	0
2	3

## Sheet: Fig 3B
DMSO	AP1-2	AP1-5	AP1-6	AP2-81	AP2-82	AP2-83	AP2-94	AP3-11	AP3-12	AP3-13
5	20	7	10	25	0	67	11	10	0	0
5	22	0	0	17	10	75	13	0	2	6
0	27	7	6	29	17	33	7	10	2	7
0	20
0
5
0
5
3
3

## Sheet: Fig 4B
DMSO (0 hr)	DMSO (24 hrs)	Regorafenib (0 hr)	Regorafenib (24 hrs)	AP2-83 (0 hr)	AP2-83 (24 hrs)
15.338	17.374	5.955	16	9.886	13.825
10.846	19.728	12.477	15.139	5.657	9.886
5.882	20.899	12.232	7.264	4.65	8.422
7.946	35.008	7.44	17.768	16.974	11.352
8.574	37.06	6.51	4.65	9.3	11.314
8.422	12.953	8.37	15.59	5.657	10.398
10.23	20.418	4.65	7.498	6.576	18.831
11.237	21.471	4.742	6.771	11.314	8.37
10.398	33.493	8.574	7.946	3.834	8
15.338	26.841	12.126	5.008	7.498	10.604
5.657	19.53	6.239	6.239	15.59	8.422
12.477	15.919	10.272	5.58	5.742	11.653
6.239	24.553	9.346	3.834	4.742	8.37
4.65	37.13	6.51	4.742	5.657	5.58
5.657	34.523	6.576	6.771	6.239	3.53
12.823	43.868	12.126	11.314	9.3	4.742
8.422	32.669	5.423	10.604	16.242	15.338
7.498	18.6	10.846	4.742	10.604	15.837
5.657	11.199	4.65	12.649	5.882	5.58
8.574	32.122	5.955	5.657	8.422	7.946
6.576	27.478	9.3	12.09	6.576	8.823
7.946	39.599	5.423	12.649	3.524	10.23
9.346	27.915	5.657	6.771	7.669	9.3
8.574	12.953	13.02	5.008	19.082	7.669
9.709	19.881	8.422	7.44	10.885	10.059
10.398	13.218	5.955	6.51	7.083	8.574
5.657	21.471	5.657	11.314	5.657	9.484
9.709	23.269	3.834	7.669	8.574	6.576
8	13.981	7.498	3.72	5.58	9.3
10.272	24.553	5.58	7.44	5.657	3.72
9.484	27.034	8.422	7.264	14.073	25.655
3.834	25.299	8.318	7.669	5.58	12.649
7.946	15.59	5.657	3.834	2.941	5.58
6.51	45.608	4.65	6.239	7.44	10.016
10.23	18.693	17.694	5.008	10.272	12.953
12.477	25.041	4.742	6.51	6.771	9.484
10.398	26.468	5.008	5.657	7.264	5.882
8.37	17.694	9.709	11.237	10.016	5.423
8.37	23.007	12.09	15.59	10.016	16.268
9.3	44.192	7.083	5.008	3.72	10.604
7.946	24.623	9.346	7.264	6.51	18.057
11.199	15.139	7.498	2.941	5.58	17.374
13.02	21.207	5.008	9.3	6.239	9.159
5.58	20.46	3.72	4.65	5.657	4.742
13.152	11.199	4.65	8.318	3.72	6.239

## Sheet: Fig 4C
control (AP2-83)	Dyrk3-/+ (CLK1)	pi3k68D-/+ (PI3Kα)
31949.8	18792.3	18187.7
28121.9	18472.4	18231.2
71101.1	15386.6	29891.8
42901.5	22395.2	35489.2
43880.5	20311.8	23342.8
28097.1	25869.4	33219.6
31110.5	18419.2	17854.5
	17462.9	23202.3
	27422.5
	19454.1
	25058.7
	30703.6
	33016.3
	16674
	33383.7
	24517.8
	27044
	19431
	19850.8
	22383.7
	22348.9

## Sheet: Fig 4D
control (AP2-83)	Dyrk3-/+ (CLK1)	pi3k68D-/+ (PI3Kα)	ck1-/+(CK1δ)
17	73	25	8
15	44	37	12
15	61	28	10
14	75	33	21
7	53	24	11

## Sheet: Fig 5C
DMSO	1	10	100	1	10	100	1	10	100	1	10	100	1	10	100
	AP2-83			AP4-41			AP4-42			AP4-43			AP4-44
6	7	0	23	8	3	18	8	7	10	33	15	20	15	10	16
12	8	9	18	10	0	13	9	4	7	35	10	20	12	13	18
10	0	0	14	0	0	22	6	0	0	17	9	25	8	8	18
11	0	8	25	7	0	14	0	4	11	15	11	12	8	8	13
7
9

## Sheet: Fig 5D
[AP2-83] µM	SW620			SW837
100	0.288351	0	0.519031	1.49254	0	0.995025
10	48.0969	57.9008	52.1338	37.8109	41.791	40.2985
1	70.0115	85.0058	57.9008	82.5871	85.0746	87.0647
0.1	64.8212	74.0484	76.3552	82.0896	78.1095	77.1144
0.01	86.1592	55.594	70.0115	84.0796	84.0796	73.1343
0.001	89.6194	94.8097	84.4291	88.5572	83.5821	81.0945
0.0001	94.233	90.7728	91.3495	84.0796	89.0547	81.0945
1e-05	100	95.9631	95.9631	100	84.5771	92.5373

[truncated: 14 more sheets: Fig 5E, Fig 5F, Fig 6E, Fig 6F, Fig 7C, Fig 7D, Fig 7G, Fig 7H, Fig 7K, Fig 7L, Fig 7O, Fig 7P, Extended Fig 1, Extended Fig 2B]
